# Supplementary material for: Physical Rehabilitation and Post-Stroke Pneumonia: A Retrospective Observational Study Using the Japanese Diagnosis Procedure Combination Database
Source: Neurol Int. 2023 Dec 4;15(4):1459–68. doi: 10.3390/neurolint15040094 (PMC10745980; doi:10.3390/neurolint15040094)
Supplement: Supplementary file 1 [file neurolint-15-00094-s001.zip]

Archive with 7 entries (6 files):
- tableS1.docx
- tableS2.docx
- tableS3.docx
- __MACOSX/
- __MACOSX/._tableS1.docx
- __MACOSX/._tableS2.docx
- __MACOSX/._tableS3.docx
